# Supplementary material for: Real-time driver monitoring system with facial landmark-based eye closure detection and head pose recognition
Source: Sci Rep. 2023 Oct 25;13:18264. doi: 10.1038/s41598-023-44955-1 (PMC10600215; doi:10.1038/s41598-023-44955-1)
Supplement: Supplementary file 1 — Supplementary Information. [file 41598_2023_44955_MOESM1_ESM.zip]

Archive with 19 entries (17 files):
- IR-Carmera-Datasets-main/
- IR-Carmera-Datasets-main/GT.csv
- IR-Carmera-Datasets-main/GT_definition.csv
- IR-Carmera-Datasets-main/README.md
- IR-Carmera-Datasets-main/sample/
- IR-Carmera-Datasets-main/sample/Clip_008.avi
- IR-Carmera-Datasets-main/sample/Clip_009.avi
- IR-Carmera-Datasets-main/sample/Clip_010.avi
- IR-Carmera-Datasets-main/sample/Clip_011.avi
- IR-Carmera-Datasets-main/sample/Clip_012.avi
- IR-Carmera-Datasets-main/sample/Clip_013.avi
- IR-Carmera-Datasets-main/sample/Clip_014.avi
- IR-Carmera-Datasets-main/sample/Clip_015.avi
- IR-Carmera-Datasets-main/sample/Clip_016.avi
- IR-Carmera-Datasets-main/sample/Clip_017.avi
- IR-Carmera-Datasets-main/sample/Clip_018.avi
- IR-Carmera-Datasets-main/sample/Clip_019.avi
- IR-Carmera-Datasets-main/sample/Clip_020.avi
- IR-Carmera-Datasets-main/videos.zip
