# Supplementary material for: Real-time driver monitoring system with facial landmark-based eye closure detection and head pose recognition
Source: Sci Rep. 2023 Oct 25;13:18264. doi: 10.1038/s41598-023-44955-1 (PMC10600215; doi:10.1038/s41598-023-44955-1)
Supplement: Supplementary file 1 — Supplementary Information. [file 41598_2023_44955_MOESM1_ESM.zip › IR-Carmera-Datasets-main/GT.csv]

Clips	GT
Clip_000.avi	0
Clip_001.avi	0
Clip_002.avi	0
Clip_003.avi	1
Clip_004.avi	1
Clip_005.avi	1
Clip_006.avi	0
Clip_007.avi	1
Clip_008.avi	0
Clip_009.avi	0
Clip_010.avi	0
Clip_011.avi	1
Clip_012.avi	0
Clip_013.avi	0
Clip_014.avi	0
Clip_015.avi	0
Clip_016.avi	0
Clip_017.avi	1
Clip_018.avi	1
Clip_019.avi	1
Clip_020.avi	0
Clip_021.avi	0
Clip_022.avi	0
Clip_023.avi	1
Clip_024.avi	0
Clip_025.avi	0
Clip_026.avi	1
Clip_027.avi	1
Clip_028.avi	1
Clip_029.avi	0
Clip_030.avi	0
Clip_031.avi	0
Clip_032.avi	0
Clip_033.avi	0
Clip_034.avi	1
Clip_035.avi	1
Clip_036.avi	1
Clip_037.avi	1
Clip_038.avi	0
Clip_039.avi	0
Clip_040.avi	1
Clip_041.avi	0
Clip_042.avi	1
Clip_043.avi	1
Clip_044.avi	0
Clip_045.avi	0
Clip_046.avi	1
Clip_047.avi	0
Clip_048.avi	1
Clip_049.avi	1
Clip_050.avi	0
Clip_051.avi	1
Clip_052.avi	0
Clip_053.avi	0
Clip_054.avi	1
Clip_055.avi	0
Clip_056.avi	1
Clip_057.avi	1
Clip_058.avi	1
Clip_059.avi	0
Clip_060.avi	0
Clip_061.avi	1
Clip_062.avi	1
Clip_063.avi	0
Clip_064.avi	0
Clip_065.avi	1
Clip_066.avi	1
Clip_067.avi	0
Clip_068.avi	0
Clip_069.avi	0
Clip_070.avi	0
Clip_071.avi	1
Clip_072.avi	1
Clip_073.avi	0
Clip_074.avi	1
Clip_075.avi	0
Clip_076.avi	0
Clip_077.avi	1
Clip_078.avi	1
Clip_079.avi	0
Clip_080.avi	1
Clip_081.avi	0
Clip_082.avi	1
Clip_083.avi	1
Clip_084.avi	0
Clip_085.avi	0
Clip_086.avi	0
Clip_087.avi	0
Clip_088.avi	0
Clip_089.avi	1
Clip_090.avi	0
Clip_091.avi	1
Clip_092.avi	1
Clip_093.avi	1
Clip_094.avi	1
Clip_095.avi	1
Clip_096.avi	0
Clip_097.avi	1
Clip_098.avi	1
Clip_099.avi	1
Clip_100.avi	0
Clip_101.avi	0
Clip_102.avi	0
Clip_103.avi	1
Clip_104.avi	0
Clip_105.avi	1
Clip_106.avi	1
Clip_107.avi	0
Clip_108.avi	0
Clip_109.avi	0
Clip_110.avi	0
Clip_111.avi	1
Clip_112.avi	0
Clip_113.avi	1
Clip_114.avi	0
Clip_115.avi	0
Clip_116.avi	1
Clip_117.avi	0
Clip_118.avi	1
Clip_119.avi	1
Clip_120.avi	0
Clip_121.avi	1
Clip_122.avi	1
Clip_123.avi	0
Clip_124.avi	1
Clip_125.avi	1
Clip_126.avi	0
Clip_127.avi	1
Clip_128.avi	0
Clip_129.avi	1
Clip_130.avi	1
Clip_131.avi	0
Clip_132.avi	0
Clip_133.avi	0
Clip_134.avi	1
Clip_135.avi	0
Clip_136.avi	0
Clip_137.avi	0
Clip_138.avi	1
Clip_139.avi	1
Clip_140.avi	1
Clip_141.avi	0
Clip_142.avi	1
Clip_143.avi	0
Clip_144.avi	0
Clip_145.avi	0
Clip_146.avi	1
Clip_147.avi	1
Clip_148.avi	0
Clip_149.avi	0
