# Supplementary material for: Real-time driver monitoring system with facial landmark-based eye closure detection and head pose recognition
Source: Sci Rep. 2023 Oct 25;13:18264. doi: 10.1038/s41598-023-44955-1 (PMC10600215; doi:10.1038/s41598-023-44955-1)
Supplement: Supplementary file 1 — Supplementary Information. [file 41598_2023_44955_MOESM1_ESM.zip › IR-Carmera-Datasets-main/GT_definition.csv]

Clips	GT
Clip_000.avi	Normal(low-light)
Clip_001.avi	Normal(low-light)
Clip_002.avi	Normal(low-light)
Clip_003.avi	Sleep(low-light)
Clip_004.avi	Sleep(low-light)
Clip_005.avi	Sleep(low-light)
Clip_006.avi	Normal
Clip_007.avi	Sleep
Clip_008.avi	Normal
Clip_009.avi	Normal
Clip_010.avi	Normal
Clip_011.avi	Sleep(low-light)
Clip_012.avi	Normal
Clip_013.avi	Normal
Clip_014.avi	Normal
Clip_015.avi	Normal
Clip_016.avi	Normal(low-light)
Clip_017.avi	Sleep
Clip_018.avi	Sleep(low-light)
Clip_019.avi	Sleep
Clip_020.avi	Normal(low-light)
Clip_021.avi	Normal
Clip_022.avi	Normal(low-light)
Clip_023.avi	Sleep(low-light)
Clip_024.avi	Normal
Clip_025.avi	Normal(low-light)
Clip_026.avi	Sleep
Clip_027.avi	Sleep
Clip_028.avi	Sleep(low-light)
Clip_029.avi	Normal(low-light)
Clip_030.avi	Normal
Clip_031.avi	Normal(low-light)
Clip_032.avi	Normal(low-light)
Clip_033.avi	Normal
Clip_034.avi	Sleep
Clip_035.avi	Sleep(low-light)
Clip_036.avi	Sleep(low-light)
Clip_037.avi	Sleep
Clip_038.avi	Normal
Clip_039.avi	Normal
Clip_040.avi	Sleep
Clip_041.avi	Normal
Clip_042.avi	Sleep(low-light)
Clip_043.avi	Sleep
Clip_044.avi	Normal(low-light)
Clip_045.avi	Normal(low-light)
Clip_046.avi	Sleep
Clip_047.avi	Normal(low-light)
Clip_048.avi	Sleep(low-light)
Clip_049.avi	Sleep(low-light)
Clip_050.avi	Normal
Clip_051.avi	Sleep
Clip_052.avi	Normal
Clip_053.avi	Normal(low-light)
Clip_054.avi	Sleep
Clip_055.avi	Normal(low-light)
Clip_056.avi	Sleep
Clip_057.avi	Sleep(low-light)
Clip_058.avi	Sleep
Clip_059.avi	Normal(low-light)
Clip_060.avi	Normal
Clip_061.avi	Sleep
Clip_062.avi	Sleep(low-light)
Clip_063.avi	Normal(low-light)
Clip_064.avi	Normal
Clip_065.avi	Sleep
Clip_066.avi	Sleep(low-light)
Clip_067.avi	Normal(low-light)
Clip_068.avi	Normal(low-light)
Clip_069.avi	Normal(low-light)
Clip_070.avi	Normal
Clip_071.avi	Sleep
Clip_072.avi	Sleep
Clip_073.avi	Normal(low-light)
Clip_074.avi	Sleep
Clip_075.avi	Normal
Clip_076.avi	Normal
Clip_077.avi	Sleep(low-light)
Clip_078.avi	Sleep(low-light)
Clip_079.avi	Normal
Clip_080.avi	Sleep(low-light)
Clip_081.avi	Normal
Clip_082.avi	Sleep
Clip_083.avi	Sleep
Clip_084.avi	Normal
Clip_085.avi	Normal(low-light)
Clip_086.avi	Normal
Clip_087.avi	Normal(low-light)
Clip_088.avi	Normal
Clip_089.avi	Sleep(low-light)
Clip_090.avi	Normal(low-light)
Clip_091.avi	Sleep
Clip_092.avi	Sleep(low-light)
Clip_093.avi	Sleep(low-light)
Clip_094.avi	Sleep
Clip_095.avi	Sleep(low-light)
Clip_096.avi	Normal(low-light)
Clip_097.avi	Sleep
Clip_098.avi	Sleep(low-light)
Clip_099.avi	Sleep(low-light)
Clip_100.avi	Normal
Clip_101.avi	Normal(low-light)
Clip_102.avi	Normal(low-light)
Clip_103.avi	Sleep
Clip_104.avi	Normal(low-light)
Clip_105.avi	Sleep(low-light)
Clip_106.avi	Sleep(low-light)
Clip_107.avi	Normal
Clip_108.avi	Normal
Clip_109.avi	Normal(low-light)
Clip_110.avi	Normal(low-light)
Clip_111.avi	Sleep
Clip_112.avi	Normal(low-light)
Clip_113.avi	Sleep
Clip_114.avi	Normal(low-light)
Clip_115.avi	Normal(low-light)
Clip_116.avi	Sleep
Clip_117.avi	Normal
Clip_118.avi	Sleep
Clip_119.avi	Sleep(low-light)
Clip_120.avi	Normal(low-light)
Clip_121.avi	Sleep(low-light)
Clip_122.avi	Sleep
Clip_123.avi	Normal
Clip_124.avi	Sleep(low-light)
Clip_125.avi	Sleep(low-light)
Clip_126.avi	Normal
Clip_127.avi	Sleep
Clip_128.avi	Normal
Clip_129.avi	Sleep
Clip_130.avi	Sleep
Clip_131.avi	Normal
Clip_132.avi	Normal
Clip_133.avi	Normal(low-light)
Clip_134.avi	Sleep
Clip_135.avi	Normal(low-light)
Clip_136.avi	Normal
Clip_137.avi	Normal
Clip_138.avi	Sleep(low-light)
Clip_139.avi	Sleep(low-light)
Clip_140.avi	Sleep(low-light)
Clip_141.avi	Normal
Clip_142.avi	Sleep(low-light)
Clip_143.avi	Normal
Clip_144.avi	Normal(low-light)
Clip_145.avi	Normal(low-light)
Clip_146.avi	Sleep
Clip_147.avi	Sleep(low-light)
Clip_148.avi	Normal(low-light)
Clip_149.avi	Normal(low-light)
