# Supplementary material for: Real-time driver monitoring system with facial landmark-based eye closure detection and head pose recognition
Source: Sci Rep. 2023 Oct 25;13:18264. doi: 10.1038/s41598-023-44955-1 (PMC10600215; doi:10.1038/s41598-023-44955-1)
Supplement: Supplementary file 1 — Supplementary Information. [file 41598_2023_44955_MOESM1_ESM.zip › IR-Carmera-Datasets-main/README.md]

# IR-Carmera-Datasets


Drowsy Monitoring Datasets

Drowsy Monitoring Dataset (DMD) is a new public dataset for Drowsy Situation Recognition. This dataset is a dataset for detecting drowsiness and consists of a total of 150 datasets. The GT of the dataset is defined in a shared excel file.
